# Supplementary material for: The global, regional, and national burden of colorectal cancer and its attributable risk factors in 204 countries and territories, 1990-2021: a systematic analysis for the global burden of disease study 2021
Source: Front Oncol. 2025 Nov 19;15:1665430. doi: 10.3389/fonc.2025.1665430 (PMC12672353; doi:10.3389/fonc.2025.1665430)
Supplement: Supplementary file 7 [file Table1.xlsx]

## Sheet: Sheet1
Table S1. The number, ASR, and EAPC of incidence, death, and DALYs from 1990 to 2021 for 204 countries and territories.
Characteristics	Incident cases (No.)			Deaths cases (No. )			DALYs (per 100,000 persons)
	2021(95%UI)	ASIR_2021		2021(95%UI)	ASDR_2021		2021(95%UI)	ASR_2021	EAPC (1990-2021)
Somalia	600.1 (383-898.5)	9.9 (6.3-14.7)		552.7 (356.3-825.8)	9.9 (6.4-14.5)		17562.9 (11257.3-27028.5)	243.3 (156.4-363.3)	-0.87 (-1.05--0.7)
Guatemala	1085.8 (931.2-1275.9)	9.8 (8.4-11.5)		739.7 (634.8-861.9)	6.9 (6-8)		19707 (16781.4-23068.3)	168.4 (143.7-196.8)	0.55 (0.45-0.64)
Azerbaijan	1033 (781.4-1311.2)	9.8 (7.4-12.3)		713 (540.5-902.7)	7.2 (5.5-9)		20515.9 (15353-26254.1)	184.5 (138.2-234.4)	-0.73 (-0.99--0.46)
Kyrgyzstan	474.9 (389.7-569.7)	9.6 (7.8-11.5)		325.8 (265.8-394.1)	7 (5.7-8.6)		9606.5 (7879.2-11525.4)	181.6 (148.9-218.2)	-0.39 (-0.43--0.34)
Cook Islands	2.4 (1.9-3)	9.4 (7.5-11.9)		1.4 (1.2-1.8)	5.7 (4.6-7.1)		32.4 (25.8-41.1)	129 (102.6-164.1)	1.99 (1.77-2.21)
Kiribati	6.7 (5.1-9)	9.4 (7.4-12.5)		5.9 (4.5-7.9)	9 (7.2-11.9)		181.8 (134.6-246.3)	223.5 (170.3-299.2)	1.4 (0.91-1.9)
Central African Republic	202.9 (134.7-291.7)	9.1 (6.4-12.7)		188.2 (126.1-271.3)	9.1 (6.4-12.9)		6017 (3932.9-8839.7)	229.7 (154.3-327.2)	1.41 (1.29-1.53)
Angola	1041.3 (760.5-1381.9)	9 (6.6-11.8)		904 (658.9-1204.5)	8.5 (6.3-11.2)		27221.1 (19416.6-36786.3)	203.3 (148.5-271.5)	0.17 (0.05-0.28)
Sudan	1901.1 (1246.6-2729.1)	9 (6.1-12.8)		1328.5 (887.1-1916.8)	7 (4.7-9.8)		40005.6 (25653.1-59276.1)	174.1 (115.9-252.5)	0.59 (0.4-0.78)
Tonga	7.1 (5.5-9.1)	8.9 (6.9-11.4)		5.6 (4.4-7.1)	7.2 (5.7-9.1)		132.9 (102.6-171.3)	163.2 (125.8-209.3)	-0.02 (-0.12-0.09)
Guinea-Bissau	58.6 (43.3-74.6)	8.5 (6.4-10.6)		53.2 (39.6-67.6)	8.4 (6.3-10.5)		1609.3 (1174.5-2092.6)	195.8 (146.3-248.8)	0.88 (0.63-1.14)
Madagascar	935.9 (672.6-1228)	8.5 (6.2-10.9)		817.6 (590.3-1070.8)	8.1 (5.9-10.5)		25296.8 (18063.9-33193)	193.5 (139.7-252.3)	-0.06 (-0.17-0.06)
Burundi	395.4 (280.7-557.2)	8.4 (6.2-11.6)		362.8 (258.9-515.4)	8.3 (6.1-11.4)		10583.7 (7424.8-15179.2)	193.6 (138.1-275.1)	2.14 (1.75-2.54)
Honduras	522.5 (410.3-681.9)	8.3 (6.6-10.8)		375.4 (295.9-489.4)	6.3 (5-8.2)		9933.3 (7614.4-13111.4)	148 (116.1-194.5)	-0.53 (-0.75--0.3)
Yemen	1218.8 (790.6-1773.9)	8.3 (5.4-12)		924.9 (609.8-1351.8)	6.9 (4.6-9.8)		27237.5 (17874.5-40480.9)	169.2 (111.1-246.9)	0.05 (-0.03-0.12)
Kenya	1800.7 (1480.4-2267.5)	7.9 (6.5-9.8)		1519.8 (1251.2-1905.9)	7.2 (5.9-8.9)		43750.1 (35787.7-55865.6)	171.5 (141-215.3)	-0.17 (-0.24--0.1)
Mauritania	161.9 (118.3-217.6)	7.9 (5.8-10.6)		137 (100.6-184.1)	7.1 (5.2-9.5)		3352.5 (2441-4579.2)	152.1 (111.1-206.8)	0.11 (-0.06-0.28)
Cameroon	938.8 (647.2-1275.6)	7.9 (5.7-10.6)		821.3 (569.8-1108.3)	7.5 (5.4-9.9)		22776.4 (15314.5-31636.2)	167.2 (116.2-226.6)	-1.09 (-1.17--1)
Sri Lanka	2049.6 (1348.2-2869)	7.5 (5-10.5)		1184.4 (781.6-1641.8)	4.5 (3-6.2)		29736.6 (19284-41877.8)	109.5 (71.6-153.9)	0.27 (0.21-0.33)
Mali	629.8 (481.8-800.5)	7.4 (5.8-9.3)		564.1 (431.9-715.6)	7.1 (5.6-9)		15642.1 (11830.6-20127.6)	164.2 (125.8-208.8)	0.16 (0.05-0.27)
Ghana	1153.1 (896.8-1446)	7.4 (5.8-9.2)		990.1 (769.5-1238.7)	6.9 (5.4-8.5)		26615.4 (20382.6-34054.6)	150.8 (117.2-189.5)	-0.55 (-0.71--0.4)
Namibia	102.9 (73.6-134.8)	7.4 (5.5-9.5)		83.2 (61-107.7)	6.4 (4.8-8)		2389.9 (1676.7-3188.2)	157 (113.7-204.7)	0.3 (0.04-0.56)
Senegal	530.9 (402.9-700)	7.3 (5.6-9.4)		476.5 (363.2-626.5)	6.9 (5.3-8.9)		12119.7 (9114.4-16097.8)	150.8 (114.4-198.7)	0.57 (0.35-0.8)
Netherlands	24518.8 (21694.5-27070.8)	69.8 (62.2-76.8)		7444.8 (6510.6-8299.5)	20 (17.6-22.2)		151494.4 (135284-167033.7)	444.1 (399.2-488.1)	-0.51 (-0.68--0.33)
Monaco	65.1 (51.4-78.5)	68.3 (54-83.2)		27 (21.5-32.5)	25.2 (20.1-30.6)		500.6 (400.6-603.2)	551.9 (440.6-676.5)	0.22 (0.12-0.33)
Bermuda	84.1 (70.2-104.7)	61.8 (51.5-77.1)		26.8 (22.2-33)	18.4 (15.3-22.6)		523 (436.6-643)	396.5 (329.5-490.2)	-0.4 (-0.5--0.29)
Pakistan	8449.7 (6886.9-10537.4)	6.9 (5.7-8.6)		7225.1 (5933.1-9021.8)	6.3 (5.2-7.8)		212736.1 (169934.2-266858.3)	154.1 (125.5-192.3)	0.4 (0.16-0.63)
Algeria	2355.1 (1823.7-3031.8)	6.9 (5.4-8.8)		1434.9 (1126.3-1804.4)	4.8 (3.8-6)		35662.1 (27589.6-45698.8)	99.9 (78.4-126.7)	-0.25 (-0.35--0.14)
Democratic Republic of the Congo	2447.7 (1696.3-3516.9)	6.9 (4.8-9.9)		2168.2 (1495.5-3151.1)	6.6 (4.5-9.7)		63847.4 (43732-93516.3)	156.4 (107.8-227.2)	0.77 (0.68-0.86)
Turkmenistan	284.6 (212.7-375.1)	6.8 (5.1-8.9)		206.3 (157-270.1)	5.2 (4-6.7)		6275.4 (4731.3-8270.1)	140.9 (106.8-184.8)	-0.69 (-1.17--0.21)
Maldives	22.6 (18.3-28.1)	6.6 (5.3-8.1)		13.5 (10.9-16.7)	4.4 (3.5-5.3)		356.8 (288.6-450)	94.2 (76.2-117.5)	-2.49 (-2.63--2.36)
Togo	234.9 (155.7-328.4)	6.6 (4.5-9.2)		203.6 (135-284.2)	6.3 (4.3-8.6)		5755.6 (3784.6-8166)	140 (92.9-195.1)	0.95 (0.87-1.02)
Oman	130.1 (97.4-176.4)	6.4 (5-8.1)		62.2 (47.2-80.9)	3.6 (2.8-4.5)		1828.8 (1348.8-2527.2)	81 (62-103.7)	-0.35 (-0.61--0.1)
Uzbekistan	1776.3 (1425.8-2187.4)	6.3 (5.1-7.8)		1272.4 (1022.8-1564.2)	4.8 (3.9-5.9)		39161.7 (31820.7-47761.4)	131.1 (105.9-160.5)	-0.91 (-1.33--0.5)
Chad	346.3 (255.1-452.2)	6.3 (4.7-8.2)		323.7 (241-424)	6.3 (4.8-8.1)		8896.2 (6554.4-11676)	142.9 (106.2-186.7)	0.53 (0.4-0.67)
Burkina Faso	542.5 (399.3-700.7)	6.3 (4.7-8)		503.2 (373.4-647)	6.2 (4.7-7.8)		13033.3 (9456.9-16998.1)	134.6 (99.6-173.7)	-1.01 (-1.17--0.84)
Nigeria	5216.4 (4015-6632.5)	6.1 (4.9-7.5)		4622.7 (3642.4-5758.2)	5.8 (4.8-7)		122930.4 (91479.9-158965.3)	126.4 (98.7-158.9)	0.31 (0.24-0.38)
Slovakia	5126.6 (4192.6-6105.9)	53.4 (43.8-63.5)		2387.6 (1944.5-2850)	24.7 (20.2-29.5)		52942.6 (43605.1-63340.5)	563 (463.9-671)	0.11 (-0.02-0.25)
Taiwan (Province of China)	21457.7 (18753.1-24088)	51.6 (45.2-57.7)		9338.5 (8059-10547.2)	21.9 (19-24.6)		205501 (180532.1-229553.1)	503.5 (445.4-559)	-1.83 (-2.03--1.63)
New Zealand	4342 (3762.5-4951.7)	51.1 (44.5-58.1)		1601.9 (1378.5-1824.1)	18.1 (15.7-20.6)		31922.6 (27860.6-36063.5)	390.3 (342.9-440.3)	-2.05 (-2.14--1.95)
Barbados	262.6 (206-322.7)	50.7 (39.7-62.6)		119.4 (94.2-145.2)	22.9 (18.1-27.9)		2505.5 (1949.1-3102.8)	496.3 (387.5-616.8)	-0.69 (-0.98--0.39)
Liberia	119.8 (73.9-181.4)	5.9 (3.8-8.9)		103.5 (64.5-155.8)	5.6 (3.6-8.3)		2921.8 (1766-4515.2)	124.2 (77.8-186.6)	0.42 (0.27-0.58)
Benin	283.9 (213.3-375.4)	5.8 (4.5-7.5)		258 (197-338.1)	5.7 (4.4-7.2)		6748.5 (4927.2-9042)	123.3 (93.2-162.8)	-1.26 (-1.43--1.09)
India	69409.2 (61759.5-78517.2)	5.7 (5.1-6.4)		54017.5 (48106.1-61279)	4.6 (4.1-5.2)		1541696.2 (1369023.5-1755414.6)	120.9 (107.6-137.2)	0.72 (0.63-0.81)
Tajikistan	340.3 (256.6-450.6)	5.6 (4.3-6.9)		266.6 (201.9-345.5)	4.7 (3.6-5.9)		8357 (6175.2-11709.1)	122.5 (92.9-159.7)	0.26 (0.12-0.4)
Sierra Leone	200.6 (146.9-268.1)	5.6 (4.2-7.4)		182.2 (134.4-245.3)	5.4 (4-7.1)		4828.7 (3485.3-6572.9)	119.4 (87.7-161.5)	-0.49 (-0.59--0.39)
Bhutan	32 (23.9-41.7)	5.3 (4-6.8)		26 (19.6-33.7)	4.4 (3.3-5.7)		675.9 (494.1-887.6)	106.4 (78.4-138.9)	-0.04 (-0.08-0)
Niger	379.8 (267.3-517)	5.1 (3.6-6.8)		352.4 (250.7-477.7)	5 (3.7-6.7)		9468.7 (6649.7-13039.9)	110.3 (78.2-149.8)	0.34 (0.24-0.44)
Croatia	4478.1 (3818.7-5156.3)	49.8 (42.4-57.2)		2309 (1965-2666.8)	24.3 (20.8-28)		45573.1 (39330.6-52194.2)	524.9 (450.9-601.6)	0.41 (0.29-0.54)
Hungary	9406.9 (7835.7-11264.6)	49.5 (41-59.2)		5211.4 (4366.5-6242.5)	26 (21.7-31.1)		113138.9 (95756.6-135404.6)	615 (519.4-736.2)	-1.2 (-1.3--1.09)
Japan	171043.3 (148912.5-184889)	48.7 (44.1-51.8)		67923.6 (56450.9-74359.8)	15.9 (14-17)		1171591 (1020788.5-1259680.7)	358.4 (327.9-379)	-0.91 (-1.12--0.69)
Cuba	9455.9 (7941.8-11026.7)	48.5 (40.8-56.6)		3528.2 (3009.5-4078.6)	17.5 (14.9-20.2)		74400.1 (62856.6-86954.7)	388.5 (327.7-454.1)	-1 (-1.13--0.88)
Norway	4804 (4273.6-5204.1)	47.1 (42.4-50.8)		1989.4 (1719.7-2160.2)	18.1 (15.9-19.5)		36613.7 (32949-39351.8)	369.4 (337.2-395.5)	-1.22 (-1.31--1.13)
Puerto Rico	3078.8 (2548-3713.5)	46.5 (38.4-56.3)		1003.1 (836-1205.7)	13.5 (11.3-16.2)		21159.1 (17665.1-25426.5)	337.6 (281.3-406.3)	0 (-0.18-0.17)
Spain	44609.2 (38459-50137)	46.2 (40.4-51.5)		18173.5 (15272.1-20682.1)	16.6 (14.2-18.7)		340723.2 (294865.8-383569.2)	361.9 (315.7-403.8)	0.07 (-0.1-0.24)
Bulgaria	6487.6 (5329.5-7840.9)	46 (37.7-55.8)		3744 (3049.4-4472)	25.7 (21-30.7)		81397.5 (66580.6-97733.1)	605 (493.2-726.7)	0.66 (0.57-0.75)
Andorra	68.8 (46.7-93)	44.7 (30.3-60.4)		25.6 (18.4-34)	15.9 (11.4-21.2)		528.4 (365.1-711.9)	344.8 (238.4-466.3)	-1.16 (-1.39--0.93)
Denmark	5273.5 (4535-6008.4)	43.4 (37.3-49.3)		2449.3 (2114.3-2760.5)	19 (16.4-21.3)		45208.6 (39100.1-50736.6)	384.6 (333.8-432.5)	0.67 (0.61-0.74)
Canada	30536.9 (26973.4-34052.9)	43.3 (38.6-47.9)		10761.4 (9390.4-12097.9)	14.2 (12.5-15.8)		215088.1 (191662.4-238146.1)	317.5 (285.1-351.2)	-0.17 (-0.23--0.1)
Uruguay	2416.3 (2144.9-2726.8)	43.2 (38.4-48.5)		1638.5 (1441.1-1850.3)	27.5 (24.3-30.9)		31771.5 (28208.2-35690)	598.8 (533.3-672.3)	-0.01 (-0.11-0.08)
Australia	18938.7 (16587.7-21680.4)	42.7 (37.6-48.6)		6673.9 (5734.2-7639.4)	14 (12.2-15.9)		134817.5 (118206.5-153417.8)	315.5 (278.1-356.7)	-2.06 (-2.17--1.95)
Portugal	9840.6 (8400.7-11273.6)	42.4 (36.6-48.9)		4685.6 (3967.7-5321.4)	17.3 (14.9-19.7)		87869.1 (75968.9-100292.6)	383.5 (331.4-439.8)	-0.77 (-0.98--0.56)
France	58098.9 (49412.9-66071.4)	41.8 (36-47.2)		24584.6 (20486.2-28213.8)	15.1 (12.9-17.1)		437361.4 (375392.2-495051.5)	324.5 (282.4-367.1)	-0.14 (-0.2--0.09)
Ireland	3242.6 (2784.8-3698.8)	40.9 (35.2-46.6)		1182.8 (1002.7-1350.7)	14.4 (12.2-16.4)		23968.3 (20725.7-27202.3)	308.2 (267.9-350)	-2.12 (-2.42--1.82)
Estonia	1121.9 (912.6-1331.8)	40.9 (33.4-48.6)		529.2 (433.5-622.5)	17.8 (14.5-20.9)		10062.4 (8192.5-11781.9)	382.1 (310.8-447)	-1.74 (-1.94--1.54)
Czechia	8644.3 (7239.4-10237.4)	40.2 (33.6-47.8)		4526.2 (3801.4-5350.5)	20.2 (17-23.8)		92436.2 (77340.6-109800.4)	446.4 (371.7-531.6)	-0.13 (-0.23--0.03)
Malawi	355.5 (274.5-490.1)	4.8 (3.8-6.5)		312.8 (242.8-428.9)	4.5 (3.6-6.1)		9128.4 (7003.3-12937.4)	109.5 (85.1-150.6)	0.17 (-0.02-0.35)
Guinea	267.7 (197.7-364.1)	4.8 (3.6-6.5)		247.5 (182.4-337)	4.7 (3.5-6.3)		6689.6 (4788.9-9195.9)	110.3 (80.3-151.1)	0.45 (0.38-0.52)
Nepal	1130.3 (837.7-1498.9)	4.8 (3.6-6.4)		923.4 (682.4-1218.8)	4.1 (3.1-5.5)		25511.8 (18732.2-33825.1)	103.5 (76.8-136.7)	-0.03 (-0.37-0.31)
Bangladesh	6093.9 (4492-8429.8)	4.4 (3.3-6)		4750.7 (3543.8-6607.5)	3.6 (2.7-4.9)		128048.2 (92939.3-180918.7)	88.9 (65-124.9)	0.86 (0.63-1.08)
C么te d'Ivoire	465 (340-658.7)	4.3 (3.3-5.9)		397.4 (292.1-555.7)	4 (3.1-5.4)		11490.1 (8141.6-16459.5)	92.1 (67.9-128.9)	0.04 (-0.15-0.23)
Mozambique	388.9 (293-495.3)	4.1 (3.1-5.1)		365.5 (273.8-463.6)	4.1 (3.2-5.2)		9537.1 (7055.3-12391.5)	86.4 (64.6-109.9)	1.29 (1.13-1.46)
Italy	56714.2 (49886.8-61489)	39.7 (35.6-42.7)		23428.6 (19953.6-25626.7)	14.3 (12.6-15.4)		427742.2 (381470.1-461600.9)	309.7 (284.4-331.1)	1.27 (0.89-1.66)
UK	50411.4 (46085-52744.1)	38.7 (36-40.4)		22130.2 (19879.6-23362.1)	15.7 (14.3-16.5)		415463.6 (384297.4-434094.5)	335.3 (314-348.8)	-1.56 (-1.67--1.46)
Germany	73768.3 (62963.8-83617.3)	38.5 (33.7-43.3)		30916.3 (25821.4-35199.1)	14.6 (12.5-16.5)		586274.8 (514071.9-658727.8)	323 (286.3-360.8)	0.96 (0.89-1.03)
Romania	14073.8 (11803.6-16881.3)	38.5 (32.2-45.9)		8029.1 (6763.9-9501.7)	21.1 (17.9-24.9)		177258.7 (150603.6-210784.5)	504.9 (430.6-593.5)	-1.6 (-1.92--1.29)
United States of America	214114.6 (197870.7-225186.7)	38.2 (35.6-40)		75087.1 (68061.6-79710.7)	12.8 (11.7-13.5)		1692400.8 (1586159.5-1776257.9)	315.6 (298.1-330)	-1.4 (-1.46--1.33)
Greenland	26.1 (22-31.4)	38.2 (32.4-45.9)		15.6 (13.1-18.7)	24.6 (20.9-29.5)		409.5 (344.6-494.7)	572.7 (484.2-684)	0.83 (0.69-0.98)
Luxembourg	402.9 (355.9-451.7)	37.5 (33.2-42.1)		166.9 (146.5-185.7)	14.6 (12.8-16.2)		3185.4 (2810.2-3545.9)	300 (264.1-334.6)	0.28 (-0.01-0.57)
Belgium	8473.1 (7377.9-9570.3)	36.3 (31.8-40.7)		3676 (3103.7-4194.5)	14.1 (12.2-16)		67951.9 (59200-76500.3)	301.5 (264.5-338.7)	1.3 (0.85-1.76)
Bahamas	146.6 (116.1-182.1)	36.1 (28.9-44.6)		70.9 (57.6-87.3)	18.5 (15.1-22.5)		1863.7 (1487.9-2332.6)	444.7 (357.7-553.5)	-1.16 (-1.42--0.91)
Belarus	5805.7 (4402.2-7410.2)	36.1 (27.4-46)		2814.3 (2147-3530.8)	17.3 (13.2-21.7)		65917 (49884.1-84086.8)	415.9 (314.4-530.1)	-1.76 (-1.87--1.65)
Costa Rica	1973.9 (1705.9-2321)	36 (31.2-42.3)		831.5 (719-959.6)	15.1 (13.1-17.5)		20357.9 (17641.1-23650.8)	370.7 (321.5-430.2)	0.07 (-0.12-0.27)
Republic of Korea	33144.7 (27171.5-39015.4)	35.5 (29.1-41.8)		11660.3 (9597.6-13743.9)	12.6 (10.3-14.8)		244907 (204210.1-286793.2)	267.4 (223.4-313.8)	1.17 (0.95-1.39)
Poland	25418.1 (22826.5-27672.2)	35.3 (31.9-38.4)		18179.6 (16286.9-19763.1)	24.3 (21.9-26.5)		366683.2 (332272.9-397994.1)	522.5 (474.1-567.4)	0.03 (-0.13-0.18)
Serbia	5785.2 (4699-7054.5)	35.3 (28.5-43.1)		3628.3 (2953.3-4402.7)	21.3 (17.3-25.9)		77936.1 (62827.4-94855)	484.6 (388.9-590.3)	0.89 (0.75-1.04)
Singapore	2985.1 (2584.5-3414.7)	34.9 (30.1-40.1)		1044.4 (903.7-1185.5)	12.4 (10.7-14.2)		23337.6 (20591.1-26390.9)	272.4 (239.8-309.6)	-1.44 (-1.73--1.15)
Sweden	7578.3 (6357.6-8860.4)	34.3 (29-40.1)		3490.1 (2847-4096.7)	14.4 (11.9-16.8)		61587.5 (51468.8-71399.8)	293.1 (249.2-339.7)	-1.49 (-1.66--1.31)
Russian Federation	82019 (75112.5-88815.3)	34.2 (31.3-37)		45875 (42132.8-49665.8)	19 (17.5-20.6)		1029232.6 (944840.9-1113830.6)	436.3 (400.5-472.5)	0.28 (0.13-0.43)
Cyprus	710.3 (587.8-848.1)	34.2 (28.6-40.6)		248.7 (207.5-295.8)	12.8 (10.8-14.9)		4982.6 (4174.8-6015.9)	247.8 (208.9-294.4)	-2.15 (-2.32--1.97)
Slovenia	1504.7 (1226-1851.1)	34.2 (27.8-42.2)		784.8 (630.8-956.3)	16.2 (13-19.7)		14623.8 (11843-17889.6)	337.4 (273.8-416.5)	0.04 (-0.01-0.09)
Malta	332.6 (280.6-379.8)	34 (28.8-38.9)		142.6 (118.1-164.2)	13.6 (11.3-15.7)		2740.6 (2328.7-3144.2)	292.1 (249.3-335.4)	-1.14 (-1.23--1.04)
Greece	8051.4 (7051.2-9006.4)	33.4 (30-37.2)		3877.7 (3361.4-4315.7)	14 (12.3-15.5)		68382.4 (60458.7-75648.5)	297.3 (268.4-326.7)	-1.83 (-1.9--1.76)
Iceland	189.2 (161.9-221.2)	32.7 (28.1-38.1)		69.6 (57.6-81.4)	11.2 (9.4-13)		1363.4 (1173.9-1576.5)	239.6 (207-275.8)	-0.05 (-0.18-0.08)
Antigua and Barbuda	34.2 (31.2-37.5)	32.4 (29.5-35.4)		14.8 (13.6-16.1)	15 (13.6-16.3)		342.6 (315-370.5)	320.6 (294.2-346.5)	0.61 (0.45-0.77)
Jamaica	975.7 (738.4-1303.3)	31.7 (24-42.4)		473.5 (366-620.3)	15.1 (11.6-19.8)		10907.7 (8261.8-14549.9)	353.1 (267-471.2)	-0.77 (-0.84--0.71)
Republic of Moldova	1900.4 (1606.2-2248.5)	31.6 (26.7-37.4)		1090.2 (922.4-1280.1)	18.1 (15.3-21.2)		26785.4 (22644.6-31410.4)	451 (381.1-528.7)	-0.21 (-0.38--0.04)
Saint Kitts and Nevis	21.1 (17.4-25.3)	31.6 (26.5-37.2)		10.4 (8.7-12.3)	17.1 (14.5-19.9)		258.1 (213.5-311.2)	370.6 (309.1-438.3)	0.47 (0.35-0.6)
Montenegro	307.3 (255.3-374.7)	31.5 (26.1-38.3)		168.1 (140.3-200.2)	17.7 (14.9-21)		3665.4 (3024.2-4477)	378.8 (314-462.9)	0.56 (0.46-0.66)
Grenada	35.1 (29.5-41.4)	31.4 (26.5-36.8)		18.2 (15.4-21.3)	17.3 (14.7-20.2)		443.2 (369.4-519.2)	387.5 (324.2-453.3)	-0.12 (-0.43-0.19)
China	658321.4 (531995-798063)	31.4 (25.5-38)		275129.2 (223378.6-330960.4)	13.6 (11.1-16.3)		6848389.9 (5513406.6-8284228.3)	331.7 (267.8-400.7)	0.38 (0.23-0.54)
Lithuania	1775.4 (1472.4-2094)	30.9 (25.6-36.2)		1041.6 (857.7-1235.4)	16.9 (13.9-20)		20787.2 (17218-24514.5)	380.3 (315.8-449.6)	-2.09 (-2.26--1.91)
Bosnia and Herzegovina	1933.8 (1493.9-2415)	30.8 (23.8-38.3)		1206.5 (948.5-1493.2)	18.9 (14.8-23.4)		26033.6 (19965.6-32600.9)	423.4 (323.2-528.9)	-0.03 (-0.26-0.19)
Finland	3888.8 (3382.9-4367.9)	30.6 (26.8-34.3)		1582.2 (1352.8-1796.2)	11.3 (9.8-12.8)		29540 (25812.3-33215.4)	243.9 (215.2-273.9)	-1.37 (-1.43--1.31)
San Marino	22.6 (15-31.5)	30.5 (20.1-43.7)		9.6 (6.6-13.1)	11.1 (7.5-15.4)		172.8 (114.6-239.9)	239.3 (152.4-336.4)	1.18 (0.85-1.51)
Trinidad and Tobago	586.2 (443.1-749)	30.4 (23-38.8)		277.6 (212.3-353.8)	14.6 (11.2-18.5)		6801.2 (5131.4-8753.3)	355.7 (268.3-457.1)	0.03 (-0.09-0.15)
United States Virgin Islands	52.5 (40.2-67.2)	30.4 (23.4-38.8)		24.4 (18.7-31.3)	13.9 (10.7-17.7)		528.4 (404.6-677.6)	330.8 (254.8-422.1)	-1.01 (-1.21--0.81)
Brunei Darussalam	103.9 (86.9-122.3)	30 (25.4-35.5)		62.3 (52.3-73.5)	20.2 (17-23.9)		1794.4 (1514.1-2112.2)	466.4 (393.7-547.7)	0.85 (0.69-1.01)
Latvia	1183 (968.4-1410.4)	30 (24.5-35.8)		703.8 (576.2-840.8)	16.7 (13.6-19.9)		14214.5 (11640.4-16997.6)	380 (311-453.8)	-0.43 (-0.64--0.22)
Papua New Guinea	210.9 (160.4-265.8)	3.9 (3.1-4.9)		173.3 (132.8-217.8)	3.6 (2.8-4.4)		5699.9 (4328.9-7238)	91.7 (70.5-115.2)	-0.44 (-0.53--0.35)
Gambia	31.7 (23.9-41.4)	3.3 (2.5-4.3)		27.7 (21-35.9)	3 (2.3-3.9)		751.7 (556.5-995.2)	70.7 (53.2-92.3)	1.57 (1.17-1.97)
Israel	3710.7 (3080.3-4292.6)	29.8 (25.1-34.4)		1760.9 (1422.9-2051)	13.4 (10.9-15.5)		32991.2 (27951.4-37851.4)	270.9 (231-310.3)	-1.22 (-1.36--1.08)
Austria	5240 (4580.3-6008.7)	29.3 (25.7-33.4)		2345.6 (2014.4-2702.9)	11.8 (10.3-13.5)		44313.4 (38999.1-50543.1)	253.1 (223.6-287.3)	-2.46 (-2.51--2.4)
North Macedonia	949.9 (743.1-1164.1)	29.1 (23.1-35.4)		588.6 (467.9-713.2)	19.3 (15.6-23.2)		13343.9 (10509.5-16397.5)	405 (321.5-494.2)	-0.1 (-0.18--0.03)
Argentina	16145.4 (14155.2-18143)	28.8 (25.2-32.4)		11066.6 (9747.4-12451.2)	19.4 (17.1-21.9)		243772.9 (213624.6-274727.9)	443.3 (387.9-500.6)	0 (-0.2-0.2)
Switzerland	5115.9 (4283.1-5905.7)	28.1 (24-32.5)		2091.9 (1710.4-2436.6)	10.4 (8.6-12)		38831.3 (32791.6-44771.4)	219.2 (188.2-250.8)	-0.53 (-0.7--0.35)
Seychelles	32.2 (27.5-36.8)	27.8 (23.8-31.9)		21.8 (18.8-25.1)	20 (17.2-22.9)		561 (481-643.7)	469.2 (403-539.7)	-2.18 (-2.39--1.98)
Panama	1226.6 (939.5-1509)	27.8 (21.3-34.2)		495.2 (382.6-602.1)	11.1 (8.6-13.5)		12034.6 (9266.4-14754.8)	272.4 (209.8-334)	1.23 (1.13-1.33)
Thailand	28040.1 (21228.1-35845.1)	26.2 (19.9-33.5)		15991 (12224.1-20388.2)	14.9 (11.4-19)		397084.5 (298452.3-509792.5)	380.3 (287.9-486.3)	0.65 (0.54-0.76)
Malaysia	7360.3 (6412.7-8288)	26.1 (22.6-29.5)		4777 (4147.8-5341.3)	18 (15.6-20.3)		122302.9 (106768.6-136769.4)	418.7 (364.6-469.1)	-0.01 (-0.17-0.15)
Ukraine	19446.7 (14564.2-25204.3)	25.1 (18.7-32.6)		12319.1 (9192.7-15854.9)	15.7 (11.6-20.2)		298105.2 (217349.1-388052)	397.6 (288.3-518.2)	-1.21 (-1.36--1.06)
Dominica	20.3 (17.2-24.6)	24.6 (20.8-29.7)		12.2 (10.3-14.5)	15.2 (12.8-18)		275.7 (230.6-335.2)	331.6 (278.9-402.3)	1.26 (0.95-1.58)
Chile	6183.7 (5401.1-6996.1)	24.1 (21.1-27.3)		3411 (2988.9-3840.8)	13.1 (11.5-14.8)		74017.4 (65141.9-83182.9)	292.2 (258.6-329.2)	-0.62 (-0.7--0.54)
Qatar	228.7 (168.2-312.8)	23.3 (17.7-31.4)		78.4 (57.8-107.6)	11.4 (8.7-15.3)		2683.8 (1976.9-3710.3)	232.8 (176.6-318.3)	-0.65 (-1.24--0.06)
Palestine	591.3 (485.2-707.5)	23.1 (19.2-27.3)		340.4 (282.2-400.9)	15.2 (12.7-17.7)		9435.7 (7748.4-11315.2)	342.5 (283-404.3)	-0.65 (-0.77--0.52)
Turkey	21368.8 (17107-26283.8)	22.9 (18.4-28.1)		11634.9 (9355.7-14231)	12.9 (10.4-15.8)		283677.3 (227589.4-349143)	299.8 (240.5-368.4)	-1.12 (-1.44--0.81)
Saint Vincent and the Grenadines	31.9 (28-36.7)	22.7 (19.9-26)		18 (15.8-20.5)	13.2 (11.6-15.1)		424.3 (370.9-490.3)	301.8 (264.1-348.3)	-1.41 (-1.73--1.09)
Northern Mariana Islands	11.4 (9.7-12.7)	22.4 (19.1-25)		7 (6-7.8)	15.6 (13.3-17.5)		194.2 (163.9-216.9)	358.9 (305.6-398.4)	-0.02 (-0.25-0.22)
Colombia	12242.7 (10081.5-14974.1)	22.3 (18.4-27.3)		5783.3 (4770.3-6998.4)	10.5 (8.7-12.7)		142012.4 (116973.8-171036.6)	258 (212.8-310.8)	-0.06 (-0.2-0.08)
Suriname	140.3 (107.3-176.8)	22.2 (17-28.1)		85.2 (64.7-107.3)	13.8 (10.5-17.4)		2139.9 (1633-2686.9)	333.1 (255.4-418.2)	-0.91 (-1.08--0.75)
Mauritius	395 (358.3-426.3)	21.6 (19.6-23.3)		254.3 (232.7-273)	14.2 (13-15.3)		6429.4 (5889.4-6912.3)	354.4 (324.4-380.4)	1.24 (1.03-1.44)
Libya	1172.3 (849-1585.5)	21.5 (15.7-28.7)		687.4 (503.8-917.8)	14 (10.3-18.6)		19360.2 (14088.6-26536.9)	332.7 (242.5-449.4)	-0.2 (-0.36--0.03)
Saint Lucia	49.1 (40-59.6)	20.6 (16.8-25)		25.9 (21.3-31.3)	11 (9.1-13.3)		583.5 (475.8-712.2)	244.8 (199.8-298.6)	-0.02 (-0.1-0.05)
Lebanon	1239.6 (1002.8-1584.2)	20.3 (16.5-25.9)		695.4 (565.8-884.2)	11 (9-14)		14291 (11659.3-18127.4)	236.4 (193.5-298.8)	3.2 (2.72-3.67)
Nauru	1.2 (0.7-1.6)	19.8 (12.3-26.4)		0.9 (0.5-1.2)	17 (10.7-22.3)		28.3 (16.5-38.6)	428.8 (258.4-574.7)	-0.33 (-0.36--0.29)
Armenia	847.1 (740.4-969.4)	19.6 (17.1-22.3)		568.9 (497.8-654.1)	13.1 (11.5-15.1)		12935.8 (11310.9-14863.5)	302 (265-345.9)	-0.32 (-0.51--0.12)
Guyana	125.2 (94.4-162.5)	19.5 (14.8-25.1)		80.3 (60.8-102.9)	13.2 (10.2-16.9)		2203.3 (1653.1-2866.7)	325.8 (246.3-422.1)	-0.12 (-0.19--0.05)
American Samoa	9 (7.5-11.2)	19.4 (16.1-23.8)		6.8 (5.7-8.3)	15.5 (13-18.9)		179.7 (149.4-222.9)	366.8 (306.8-450.4)	0.22 (0.11-0.33)
Vietnam	19444.2 (14778.4-23609.7)	19.1 (14.7-23)		11681.7 (9004.1-14150.5)	12.1 (9.5-14.6)		315042.7 (238349.4-387372.4)	299.9 (228.8-365.5)	1.38 (1.27-1.48)
Kuwait	612.5 (491-757.5)	19 (15.4-23.2)		230.4 (185.1-287.1)	8.7 (7.1-10.7)		6724.1 (5363-8444.6)	194.8 (155.3-241.8)	-1.42 (-1.58--1.27)
Bahrain	162.4 (128.3-222.7)	18.8 (15.1-25)		73.9 (58.7-102.2)	11 (8.9-14.5)		2212.3 (1741.8-3080.6)	227.1 (183.2-307.8)	-0.99 (-1.09--0.89)
United Arab Emirates	635.8 (456.8-941.1)	18.8 (14.3-26.9)		326.5 (235.7-488.7)	13.1 (10-18.5)		11268.1 (8022.8-16889.2)	264.3 (200.8-376.6)	-0.17 (-0.6-0.27)
Georgia	1093.9 (938.3-1263.4)	18.7 (16.1-21.7)		795.1 (684.9-908.9)	13.3 (11.4-15.3)		18598.3 (15912.7-21533.4)	328.8 (281.3-381.7)	-2.07 (-2.18--1.96)
Venezuela	5430.6 (3985.8-7073.2)	18.2 (13.4-23.6)		2986.5 (2230.5-3874.1)	10.2 (7.6-13.2)		77061 (56518.2-100615.8)	254.9 (187.8-332.7)	0.58 (0.47-0.7)
Brazil	43392.1 (40050.1-46280.2)	17.2 (15.9-18.4)		28821 (26426.6-30696.4)	11.6 (10.6-12.4)		730348.4 (681571-772153.4)	287.3 (267.8-303.9)	-0.72 (-1.01--0.42)
Guam	35.3 (30.3-40.9)	17 (14.6-19.6)		21.6 (18.4-25)	10.2 (8.8-11.9)		594.3 (516.8-679.3)	291.9 (253.7-332.8)	1.23 (0.94-1.53)
Cambodia	2113.3 (1567.3-2757)	17 (12.7-22)		1674.4 (1249.7-2175.5)	14.4 (10.8-18.4)		47236.2 (34945.7-61843.6)	353.1 (262.5-456.9)	0.48 (0.39-0.56)
Palau	3.4 (2.6-4.3)	16.9 (13.2-21.1)		2.4 (1.9-3.1)	13.6 (10.5-17)		63.2 (47.7-79.8)	290.2 (223.3-362.2)	-0.43 (-0.52--0.34)
Belize	50.1 (43.5-58.5)	16.7 (14.5-19.4)		26.2 (22.6-30.5)	9.2 (7.9-10.6)		696.4 (597.3-811.2)	218.8 (188.4-255)	0.41 (0.31-0.5)
Eswatini	94.1 (60.4-130.2)	16.7 (11-22.5)		79.8 (51.5-109.2)	15.2 (10-20.1)		2402.3 (1520.8-3341)	378.2 (242.6-517.1)	-0.14 (-0.18--0.1)
Philippines	14071.5 (11842.1-16616.1)	16.5 (14-19.4)		10582.3 (8917.8-12374.7)	13.2 (11.2-15.4)		311024 (259599.5-365688.3)	342.3 (287.2-402.3)	1.02 (0.96-1.08)
Haiti	1158.7 (780.4-1661.8)	16.5 (11.3-23.4)		899.4 (612.4-1276.6)	13.8 (9.6-19.3)		25546.7 (17158.6-36499.6)	325.9 (222.1-464)	1.17 (1.03-1.31)
Ethiopia	6703.1 (5577-8035.4)	16.4 (13.7-19.5)		6115.2 (5090.6-7352.4)	15.9 (13.3-19)		158082.7 (130517.2-190982.3)	343 (285-415.2)	0.18 (-0.04-0.39)
Bolivia	1434.4 (978.4-2003.3)	16.3 (11.2-22.6)		1177.5 (795.4-1633.8)	14 (9.6-19.4)		28732.2 (19714.7-40354.6)	308.9 (211.8-432)	1.17 (0.95-1.39)
Mexico	20657.3 (18125.3-23264.8)	16.2 (14.2-18.2)		10930.1 (9651.1-12242.2)	8.8 (7.8-9.8)		292715 (257982.1-329408.1)	223.1 (196.9-250.7)	1.55 (1.42-1.67)
Niue	0.3 (0.3-0.4)	15.6 (12.6-18.9)		0.3 (0.2-0.3)	12 (9.7-14.5)		6 (4.7-7.4)	281.5 (224.8-345.7)	0 (-0.04-0.04)
Jordan	1207.3 (926.1-1651.7)	15.5 (11.8-21)		594.4 (456.8-799.8)	8.8 (6.7-11.6)		17097.3 (13056.2-23271.8)	205.9 (158.8-278)	-1.2 (-1.4--1)
Kazakhstan	2804.6 (2376-3268)	15.4 (13.1-18)		1818.6 (1545.5-2116.5)	10.5 (8.9-12.2)		49100.5 (42011.6-56786)	261.7 (224.1-303.2)	1.6 (1.39-1.82)
Dominican Republic	1547.4 (1214.2-1967.7)	15.4 (12.1-19.7)		900.3 (701.4-1154.5)	9.1 (7.1-11.7)		22066.6 (17243.2-28379.9)	215.9 (168.9-277.6)	1.8 (1.56-2.04)
Gabon	158.3 (114.5-209.8)	15.4 (11.3-20)		129.3 (93.4-169.8)	13.5 (10-17.3)		3614.8 (2570.5-4833.2)	319.3 (230.6-421.9)	0.28 (0.13-0.43)
Democratic People's Republic of Korea	5148.1 (3462.8-7554.3)	15.4 (10.4-22.5)		3412.2 (2275.9-5055.2)	10.5 (7.1-15.4)		95104.5 (63452.8-143702.1)	283 (189.2-427.9)	-1.36 (-1.62--1.09)
Indonesia	35784.9 (26676.5-45003.3)	15 (11.4-18.7)		27107.6 (20431-33822.2)	12.4 (9.5-15.3)		767833.2 (572468.1-973190.1)	297.6 (223.3-371.8)	0.42 (0.2-0.63)
Saudi Arabia	3459.8 (2651.2-4327.3)	14.9 (12.1-18.2)		1449.7 (1135.1-1816.2)	7.6 (6.3-9.4)		50305.7 (38171.7-65034.6)	190.2 (152.2-235.9)	-0.53 (-0.65--0.41)
El Salvador	914.1 (742.1-1126.2)	14.8 (12-18.3)		513.2 (413.9-626)	8.1 (6.5-9.9)		12737.5 (10187.1-15570.9)	207 (165.3-253.1)	0.31 (0.24-0.39)
Paraguay	852.5 (656.8-1095.3)	14.8 (11.4-19)		593.6 (457.7-750.1)	10.6 (8.2-13.3)		14608.6 (11240.7-18663)	244 (188.2-310.6)	1.99 (1.81-2.18)
Lao People's Democratic Republic	689.3 (491.3-908.6)	14.7 (10.6-19.1)		572.4 (407.4-755.5)	13 (9.5-16.9)		16726.8 (11671.7-22481.6)	323.5 (229.5-429.3)	-0.43 (-0.58--0.28)
Zambia	1026 (633.8-1982.4)	14.6 (9.4-26.2)		880.8 (551.5-1662.7)	13.5 (9-23.4)		26969.2 (16170.8-54833.2)	329.2 (207.4-621.6)	0.88 (0.79-0.98)
Peru	4895.3 (3651.5-6467.5)	14.6 (10.9-19.3)		3098.5 (2310.2-3988.1)	9.3 (7-12)		71622.1 (53409.4-94503.8)	210.6 (157-278.1)	0.19 (0-0.37)
Zimbabwe	990.7 (751-1274.5)	14.5 (11.3-18.2)		874 (667.8-1115.6)	13.8 (10.9-17)		26122.3 (19473.5-34413)	333.7 (255-427.3)	1.53 (1.02-2.05)
Afghanistan	1550.9 (674.5-2451.9)	14.2 (6.8-21.5)		1223.7 (555.5-1914.8)	12.3 (6.2-18.5)		40776.9 (17118.6-64991.4)	324.7 (146.8-503.1)	0.16 (0.1-0.22)
Lesotho	148.1 (103.3-212.1)	14.1 (10-19.7)		134.6 (94.2-192.3)	13.5 (9.6-19)		3789.6 (2592.1-5497.3)	328.6 (228.4-473.5)	0.55 (0.34-0.77)
Micronesia (Federated States of)	10.2 (7.3-14)	14.1 (10.3-19.1)		8.2 (5.9-11.3)	12.4 (9-16.7)		244 (172.3-337.3)	303.8 (219.5-415.7)	0.44 (0.04-0.84)
Myanmar	6684.7 (4898.9-8657.5)	13.7 (10.1-17.6)		5371.6 (3958.4-6915.9)	11.6 (8.6-14.8)		147249.7 (107476.3-193002.2)	286.5 (209.6-372.1)	-0.33 (-0.41--0.25)
Djibouti	82.1 (57.5-118)	13.5 (9.7-18.6)		69.7 (49-98.9)	12.7 (9.1-17.1)		2070.6 (1426.4-2994.4)	290.2 (205.4-408.8)	1.15 (1.01-1.29)
South Africa	6134 (5488.3-6892.1)	13.5 (12.1-15)		4827.8 (4348.9-5384.3)	11.2 (10-12.4)		127809.6 (114215.3-144690.4)	262.6 (235.2-295.8)	0.55 (0.41-0.69)
Marshall Islands	4.6 (3.3-6.2)	13.3 (9.8-17.4)		3.8 (2.7-5)	12 (9.1-15.5)		119.6 (85.7-162.1)	299.6 (218.7-393.7)	0.12 (0.05-0.2)
Iran (Islamic Republic of)	10423.5 (9025.8-11676.7)	13.2 (11.4-14.8)		5409.9 (4625.9-6012.3)	7.4 (6.3-8.2)		142537 (122423.2-158787.7)	174.3 (149.1-193.9)	0.35 (0.19-0.5)
Tunisia	1745.4 (1253-2397)	13.1 (9.5-17.9)		955.7 (695.2-1283.4)	7.5 (5.5-10)		23409.4 (16663.9-32389.9)	173.6 (124.2-238.6)	-0.27 (-0.33--0.2)
Ecuador	2122.4 (1648-2690.9)	13 (10.2-16.5)		1501.9 (1175.8-1898.1)	9.5 (7.4-11.9)		35828.8 (27566.3-45730.8)	216 (166.9-275.4)	1.56 (1.4-1.73)
Tokelau	0.2 (0.1-0.2)	12.8 (10-16.6)		0.1 (0.1-0.2)	10 (7.8-12.9)		3.5 (2.7-4.6)	240.7 (187.6-314.8)	-0.35 (-0.39--0.32)
Egypt	8121 (6619.6-9961.3)	12.6 (10.4-15.3)		5014 (4079.2-6134.6)	8.8 (7.3-10.6)		149499.6 (121974.9-183001)	212.8 (174.3-258.8)	0.6 (0.44-0.76)
Tuvalu	1.3 (1-1.6)	12.6 (10.2-15.9)		1.1 (0.8-1.3)	10.9 (8.8-13.8)		28.2 (22.3-36.2)	263.3 (209.9-336.4)	-0.28 (-0.31--0.25)
Equatorial Guinea	62.4 (41.3-88.5)	12.3 (8.3-17.1)		48.7 (32.8-68.9)	10.5 (7.2-14.5)		1448.6 (948.4-2102.1)	245.1 (165.2-346)	-0.86 (-1.03--0.68)
Eritrea	327.3 (239.3-441)	12.1 (9.1-15.8)		292 (214.6-393.1)	11.8 (8.9-15.3)		9054 (6523.7-12425.9)	282.3 (208.7-376.4)	1.41 (0.85-1.97)
South Sudan	455.4 (313.9-606.1)	12.1 (8.4-15.9)		404.1 (281.8-537.4)	11.5 (8.1-15.1)		11887.6 (8211.6-15942.6)	273.5 (191.5-363.4)	-0.59 (-0.72--0.46)
Sao Tome and Principe	12.5 (10.1-15.5)	12.1 (10-14.9)		10.4 (8.6-12.8)	10.8 (9-13.2)		263.7 (208-337.5)	231.2 (188.4-286.3)	0.71 (0.56-0.87)
Samoa	16.5 (13.1-20.4)	11.6 (9.3-14.2)		12.6 (10.2-15.5)	9.4 (7.6-11.4)		331.6 (260.8-414.6)	221.4 (176.9-274.3)	0.94 (0.87-1)
Morocco	4000 (2883.4-5337.6)	11.6 (8.4-15.2)		2724.9 (1991.9-3532.3)	8.3 (6.2-10.6)		71875.6 (52058.1-95041.5)	200.9 (146.5-263.3)	1.16 (1.06-1.25)
Albania	500.5 (386.2-670.2)	11.5 (8.8-15.4)		325.6 (251.9-426.1)	7.5 (5.8-9.8)		6699.6 (5148.2-8974.6)	156.5 (120.3-209.5)	0.11 (-0.09-0.31)
Uganda	1677.1 (1273-2243.7)	11.4 (8.9-14.8)		1454.3 (1110.2-1938.8)	10.6 (8.3-13.8)		42261.1 (31033.8-57923)	252.5 (192.2-337.7)	-0.39 (-0.64--0.13)
Vanuatu	19.3 (14.5-25)	11.2 (8.6-14.4)		16.3 (12.4-21)	10.2 (7.9-13.1)		490.4 (364.1-644.4)	252.4 (192.4-326)	-0.11 (-0.2--0.02)
Fiji	82.8 (60.6-108.1)	11.2 (8.4-14.5)		65.9 (48.5-86.2)	9.7 (7.3-12.6)		1814.6 (1321.7-2381.4)	227 (167.3-295.5)	-0.98 (-1.06--0.89)
Congo	293.8 (225.5-379.4)	11 (8.7-13.8)		248.4 (190.9-317.9)	10.1 (8-12.5)		7473.2 (5630.8-9750.6)	242.6 (187.3-310.4)	-1.17 (-1.34--1)
Botswana	153.7 (113.9-213.3)	11 (8.4-15)		130.2 (96.8-178.3)	10.1 (7.8-13.4)		3548 (2535-5177.1)	226.7 (167.8-313.8)	0.75 (0.66-0.84)
Cabo Verde	45.9 (36-55.3)	10.8 (8.5-13.1)		37.9 (29.5-45)	9.1 (7-10.8)		795.5 (623-956.3)	179.6 (140-216)	0.15 (0.09-0.21)
Timor-Leste	90.9 (68.7-118.6)	10.7 (8.1-13.8)		76.7 (58.8-100.2)	9.4 (7.2-12.3)		2044.4 (1534.1-2687)	227.2 (171.7-296.9)	0.32 (0.11-0.53)
Syrian Arab Republic	1388.6 (995.8-1898.3)	10.6 (7.7-14.2)		756.4 (549.4-1037.7)	6.4 (4.7-8.6)		20673.9 (14851.8-28738.6)	150.9 (109.7-207.9)	0.21 (-0.04-0.46)
Solomon Islands	37.3 (26.3-50.1)	10.6 (7.7-14.1)		31.4 (22.3-42)	9.7 (7.1-12.8)		975.8 (674.8-1314.3)	243.9 (172.7-326.5)	0.98 (0.74-1.22)
Comoros	49.8 (35.6-66.9)	10.6 (7.6-14)		44.9 (32-60.6)	10 (7.2-13.4)		1191.4 (846.2-1650.3)	230.8 (164.1-314.3)	-0.42 (-0.55--0.3)
United Republic of Tanzania	2535.9 (1878.6-3278.4)	10.2 (7.6-12.9)		2231.7 (1652.5-2905.1)	9.5 (7.2-12.1)		61623.1 (45053.3-81808)	220.3 (162.4-289.5)	0.12 (0.07-0.17)
Nicaragua	498 (402.6-610.7)	10.1 (8.2-12.3)		279.3 (227.5-339.3)	5.9 (4.8-7.1)		7557.9 (6074-9242.7)	145 (116.8-176.9)	1.26 (1.01-1.51)
Rwanda	603.1 (420.9-810.2)	10 (7-13.3)		529.5 (371.6-716)	9.5 (6.7-12.7)		14867.5 (10266.3-20524.8)	216.8 (151.9-293.3)	-0.55 (-0.72--0.38)
Mongolia	238.2 (185.4-295.5)	10 (7.8-12.4)		179.5 (140.3-221.6)	8.1 (6.3-10)		5401.2 (4202.1-6649.9)	207.2 (162.1-256.1)	-0.15 (-0.29--0.01)
Iraq	2511.9 (1889.9-3240.5)	10 (7.6-12.7)		1413.1 (1070.8-1769.3)	6.3 (4.8-7.8)		41145 (30690.5-53217.6)	154.3 (116.4-193.9)	-1.84 (-1.92--1.76)

## Sheet: Sheet3
country			ASR
Hungary		113138.9 (95756.6-135404.6)	615
Bulgaria		81397.5 (66580.6-97733.1)	605
Uruguay		31771.5 (28208.2-35690)	598.8
Greenland		409.5 (344.6-494.7)	572.7
Slovakia		52942.6 (43605.1-63340.5)	563
Monaco		500.6 (400.6-603.2)	551.9
Croatia		45573.1 (39330.6-52194.2)	524.9
Poland		366683.2 (332272.9-397994.1)	522.5
Romania		177258.7 (150603.6-210784.5)	504.9
Taiwan (Province of China)		205501 (180532.1-229553.1)	503.5
Barbados		2505.5 (1949.1-3102.8)	496.3
Serbia		77936.1 (62827.4-94855)	484.6
Seychelles		561 (481-643.7)	469.2
Brunei Darussalam		1794.4 (1514.1-2112.2)	466.4
Republic of Moldova		26785.4 (22644.6-31410.4)	451
Czechia		92436.2 (77340.6-109800.4)	446.4
Bahamas		1863.7 (1487.9-2332.6)	444.7
Netherlands		151494.4 (135284-167033.7)	444.1
Argentina		243772.9 (213624.6-274727.9)	443.3
Russian Federation		1029232.6 (944840.9-1113830.6)	436.3
Nauru		28.3 (16.5-38.6)	428.8
Bosnia and Herzegovina		26033.6 (19965.6-32600.9)	423.4
Malaysia		122302.9 (106768.6-136769.4)	418.7
Belarus		65917 (49884.1-84086.8)	415.9
North Macedonia		13343.9 (10509.5-16397.5)	405
Ukraine		298105.2 (217349.1-388052)	397.6
Bermuda		523 (436.6-643)	396.5
New Zealand		31922.6 (27860.6-36063.5)	390.3
Cuba		74400.1 (62856.6-86954.7)	388.5
Grenada		443.2 (369.4-519.2)	387.5
Denmark		45208.6 (39100.1-50736.6)	384.6
Portugal		87869.1 (75968.9-100292.6)	383.5
Estonia		10062.4 (8192.5-11781.9)	382.1
Lithuania		20787.2 (17218-24514.5)	380.3
Thailand		397084.5 (298452.3-509792.5)	380.3
Latvia		14214.5 (11640.4-16997.6)	380
Montenegro		3665.4 (3024.2-4477)	378.8
Eswatini		2402.3 (1520.8-3341)	378.2
Costa Rica		20357.9 (17641.1-23650.8)	370.7
Saint Kitts and Nevis		258.1 (213.5-311.2)	370.6
Norway		36613.7 (32949-39351.8)	369.4
American Samoa		179.7 (149.4-222.9)	366.8
Spain		340723.2 (294865.8-383569.2)	361.9
Northern Mariana Islands		194.2 (163.9-216.9)	358.9
Japan		1171591 (1020788.5-1259680.7)	358.4
Trinidad and Tobago		6801.2 (5131.4-8753.3)	355.7
Mauritius		6429.4 (5889.4-6912.3)	354.4
Jamaica		10907.7 (8261.8-14549.9)	353.1
Cambodia		47236.2 (34945.7-61843.6)	353.1
Andorra		528.4 (365.1-711.9)	344.8
Ethiopia		158082.7 (130517.2-190982.3)	343
Palestine		9435.7 (7748.4-11315.2)	342.5
Philippines		311024 (259599.5-365688.3)	342.3
Puerto Rico		21159.1 (17665.1-25426.5)	337.6
Slovenia		14623.8 (11843-17889.6)	337.4
UK		415463.6 (384297.4-434094.5)	335.3
Zimbabwe		26122.3 (19473.5-34413)	333.7
Suriname		2139.9 (1633-2686.9)	333.1
Libya		19360.2 (14088.6-26536.9)	332.7
China		6848389.9 (5513406.6-8284228.3)	331.7
Dominica		275.7 (230.6-335.2)	331.6
United States Virgin Islands		528.4 (404.6-677.6)	330.8
Zambia		26969.2 (16170.8-54833.2)	329.2
Georgia		18598.3 (15912.7-21533.4)	328.8
Lesotho		3789.6 (2592.1-5497.3)	328.6
Haiti		25546.7 (17158.6-36499.6)	325.9
Guyana		2203.3 (1653.1-2866.7)	325.8
Afghanistan		40776.9 (17118.6-64991.4)	324.7
France		437361.4 (375392.2-495051.5)	324.5
Lao People's Democratic Republic		16726.8 (11671.7-22481.6)	323.5
Germany		586274.8 (514071.9-658727.8)	323
Antigua and Barbuda		342.6 (315-370.5)	320.6
Gabon		3614.8 (2570.5-4833.2)	319.3
Canada		215088.1 (191662.4-238146.1)	317.5
United States of America		1692400.8 (1586159.5-1776257.9)	315.6
Australia		134817.5 (118206.5-153417.8)	315.5
Italy		427742.2 (381470.1-461600.9)	309.7
Bolivia		28732.2 (19714.7-40354.6)	308.9
Ireland		23968.3 (20725.7-27202.3)	308.2
Micronesia (Federated States of)		244 (172.3-337.3)	303.8
Armenia		12935.8 (11310.9-14863.5)	302
Saint Vincent and the Grenadines		424.3 (370.9-490.3)	301.8
Belgium		67951.9 (59200-76500.3)	301.5
Luxembourg		3185.4 (2810.2-3545.9)	300
Vietnam		315042.7 (238349.4-387372.4)	299.9
Turkey		283677.3 (227589.4-349143)	299.8
Marshall Islands		119.6 (85.7-162.1)	299.6
Indonesia		767833.2 (572468.1-973190.1)	297.6
Greece		68382.4 (60458.7-75648.5)	297.3
Sweden		61587.5 (51468.8-71399.8)	293.1
Chile		74017.4 (65141.9-83182.9)	292.2
Malta		2740.6 (2328.7-3144.2)	292.1
Guam		594.3 (516.8-679.3)	291.9
Palau		63.2 (47.7-79.8)	290.2
Djibouti		2070.6 (1426.4-2994.4)	290.2
Brazil		730348.4 (681571-772153.4)	287.3
Myanmar		147249.7 (107476.3-193002.2)	286.5
Democratic People's Republic of Korea		95104.5 (63452.8-143702.1)	283
Eritrea		9054 (6523.7-12425.9)	282.3
Niue		6 (4.7-7.4)	281.5
South Sudan		11887.6 (8211.6-15942.6)	273.5
Singapore		23337.6 (20591.1-26390.9)	272.4
Panama		12034.6 (9266.4-14754.8)	272.4
Israel		32991.2 (27951.4-37851.4)	270.9
Republic of Korea		244907 (204210.1-286793.2)	267.4
United Arab Emirates		11268.1 (8022.8-16889.2)	264.3
Tuvalu		28.2 (22.3-36.2)	263.3
South Africa		127809.6 (114215.3-144690.4)	262.6
Kazakhstan		49100.5 (42011.6-56786)	261.7
Colombia		142012.4 (116973.8-171036.6)	258
Venezuela		77061 (56518.2-100615.8)	254.9
Austria		44313.4 (38999.1-50543.1)	253.1
Uganda		42261.1 (31033.8-57923)	252.5
Vanuatu		490.4 (364.1-644.4)	252.4
Cyprus		4982.6 (4174.8-6015.9)	247.8
Equatorial Guinea		1448.6 (948.4-2102.1)	245.1
Saint Lucia		583.5 (475.8-712.2)	244.8
Paraguay		14608.6 (11240.7-18663)	244
Finland		29540 (25812.3-33215.4)	243.9
Solomon Islands		975.8 (674.8-1314.3)	243.9
Somalia		17562.9 (11257.3-27028.5)	243.3
Congo		7473.2 (5630.8-9750.6)	242.6
Tokelau		3.5 (2.7-4.6)	240.7
Iceland		1363.4 (1173.9-1576.5)	239.6
San Marino		172.8 (114.6-239.9)	239.3
Lebanon		14291 (11659.3-18127.4)	236.4
Qatar		2683.8 (1976.9-3710.3)	232.8
Sao Tome and Principe		263.7 (208-337.5)	231.2
Comoros		1191.4 (846.2-1650.3)	230.8
Central African Republic		6017 (3932.9-8839.7)	229.7
Timor-Leste		2044.4 (1534.1-2687)	227.2
Bahrain		2212.3 (1741.8-3080.6)	227.1
Fiji		1814.6 (1321.7-2381.4)	227
Botswana		3548 (2535-5177.1)	226.7
Kiribati		181.8 (134.6-246.3)	223.5
Mexico		292715 (257982.1-329408.1)	223.1
Samoa		331.6 (260.8-414.6)	221.4
United Republic of Tanzania		61623.1 (45053.3-81808)	220.3
Switzerland		38831.3 (32791.6-44771.4)	219.2
Belize		696.4 (597.3-811.2)	218.8
Rwanda		14867.5 (10266.3-20524.8)	216.8
Ecuador		35828.8 (27566.3-45730.8)	216
Dominican Republic		22066.6 (17243.2-28379.9)	215.9
Egypt		149499.6 (121974.9-183001)	212.8
Peru		71622.1 (53409.4-94503.8)	210.6
Mongolia		5401.2 (4202.1-6649.9)	207.2
El Salvador		12737.5 (10187.1-15570.9)	207
Jordan		17097.3 (13056.2-23271.8)	205.9
Angola		27221.1 (19416.6-36786.3)	203.3
Morocco		71875.6 (52058.1-95041.5)	200.9
Guinea-Bissau		1609.3 (1174.5-2092.6)	195.8
Kuwait		6724.1 (5363-8444.6)	194.8
Burundi		10583.7 (7424.8-15179.2)	193.6
Madagascar		25296.8 (18063.9-33193)	193.5
Saudi Arabia		50305.7 (38171.7-65034.6)	190.2
Azerbaijan		20515.9 (15353-26254.1)	184.5
Kyrgyzstan		9606.5 (7879.2-11525.4)	181.6
Cabo Verde		795.5 (623-956.3)	179.6
Iran (Islamic Republic of)		142537 (122423.2-158787.7)	174.3
Sudan		40005.6 (25653.1-59276.1)	174.1
Tunisia		23409.4 (16663.9-32389.9)	173.6
Kenya		43750.1 (35787.7-55865.6)	171.5
Yemen		27237.5 (17874.5-40480.9)	169.2
Guatemala		19707 (16781.4-23068.3)	168.4
Cameroon		22776.4 (15314.5-31636.2)	167.2
Mali		15642.1 (11830.6-20127.6)	164.2
Tonga		132.9 (102.6-171.3)	163.2
Namibia		2389.9 (1676.7-3188.2)	157
Albania		6699.6 (5148.2-8974.6)	156.5
Democratic Republic of the Congo		63847.4 (43732-93516.3)	156.4
Iraq		41145 (30690.5-53217.6)	154.3
Pakistan		212736.1 (169934.2-266858.3)	154.1
Mauritania		3352.5 (2441-4579.2)	152.1
Syrian Arab Republic		20673.9 (14851.8-28738.6)	150.9
Ghana		26615.4 (20382.6-34054.6)	150.8
Senegal		12119.7 (9114.4-16097.8)	150.8
Honduras		9933.3 (7614.4-13111.4)	148
Nicaragua		7557.9 (6074-9242.7)	145
Chad		8896.2 (6554.4-11676)	142.9
Turkmenistan		6275.4 (4731.3-8270.1)	140.9
Togo		5755.6 (3784.6-8166)	140
Burkina Faso		13033.3 (9456.9-16998.1)	134.6
Uzbekistan		39161.7 (31820.7-47761.4)	131.1
Cook Islands		32.4 (25.8-41.1)	129
Nigeria		122930.4 (91479.9-158965.3)	126.4
Liberia		2921.8 (1766-4515.2)	124.2
Benin		6748.5 (4927.2-9042)	123.3
Tajikistan		8357 (6175.2-11709.1)	122.5
India		1541696.2 (1369023.5-1755414.6)	120.9
Sierra Leone		4828.7 (3485.3-6572.9)	119.4
Guinea		6689.6 (4788.9-9195.9)	110.3
Niger		9468.7 (6649.7-13039.9)	110.3
Malawi		9128.4 (7003.3-12937.4)	109.5
Sri Lanka		29736.6 (19284-41877.8)	109.5
Bhutan		675.9 (494.1-887.6)	106.4
Nepal		25511.8 (18732.2-33825.1)	103.5
Algeria		35662.1 (27589.6-45698.8)	99.9
Maldives		356.8 (288.6-450)	94.2
C么te d'Ivoire		11490.1 (8141.6-16459.5)	92.1
Papua New Guinea		5699.9 (4328.9-7238)	91.7
Bangladesh		128048.2 (92939.3-180918.7)	88.9
Mozambique		9537.1 (7055.3-12391.5)	86.4
Oman		1828.8 (1348.8-2527.2)	81
Gambia		751.7 (556.5-995.2)	70.7
